# Supplementary material for: TOMM40 Genetic Variants Cause Neuroinflammation in Alzheimer’s Disease
Source: Int J Mol Sci. 2023 Feb 17;24(4):4085. doi: 10.3390/ijms24044085 (PMC9962462; doi:10.3390/ijms24044085)
Supplement: Supplementary file 1 [file ijms-24-04085-s001.zip]

Archive with 1 entries (1 files):
- ijms-2102164-supplementary.pdf
